# Supplementary material for: Impact of Psoriasis and Hidradenitis Suppurativa in Pregnancy, a Systematic Review
Source: J Clin Med. 2021 Dec 15;10(24):5894. doi: 10.3390/jcm10245894 (PMC8706280; doi:10.3390/jcm10245894)
Supplement: Supplementary file 1 [file jcm-10-05894-s001.zip]

Archive with 1 entries (1 files):
- jcm-1468183-supplementary.pdf
